# Supplementary material for: Assessing the Impacts of Dairy Farm Antimicrobial Use on the Bovine Fecal Microbiome
Source: Animals (Basel). 2025 Jun 12;15(12):1735. doi: 10.3390/ani15121735 (PMC12189718; doi:10.3390/ani15121735)
Supplement: Supplementary file 1 [file animals-15-01735-s001.zip › Table S1.xlsx]

## Sheet: Sheet1
Supplementary Table S1. Sample metadata. Metadata for samples used in this study. herd_AMU_ddd contains antimcirobial use across all cattle and is what farms were intially selected on. AMU_cont_ddd contains the AMU specific to the cattle group (calf, or cow) of each sample using the DDD metric. herd_AMU_mg contains antimcirobial use across all cattle summarized using mg/kg metric. AMU_cont_mg sim…
Sample_Name	farm	AMU	type	visit	samples_per_composite	herd_AMU_ddd	AMU_cont_ddd	herd_AMU_mg	AMU_cont_mg
AMU-84	H1	high	Calf	1	10	24.2733	30.698	28.513	33.89
AMU-77	H1	high	Calf	2	10	24.2733	30.698	28.513	33.89
AMU-62	H1	high	Calf	3	10	24.2733	30.698	28.513	33.89
AMU-80	H1	high	Calf	4	10	24.2733	30.698	28.513	33.89
AMU-20	H1	high	Cull	1	10	24.2733	23.27	28.513	28.4336
AMU-32	H1	high	Cull	2	10	24.2733	23.27	28.513	28.4336
AMU-44	H1	high	Cull	3	10	24.2733	23.27	28.513	28.4336
AMU-95	H1	high	Cull	4	10	24.2733	23.27	28.513	28.4336
AMU-10	H1	high	Healthy	1	10	24.2733	23.27	28.513	28.4336
AMU-7	H1	high	Healthy	2	10	24.2733	23.27	28.513	28.4336
AMU-101	H1	high	Healthy	3	10	24.2733	23.27	28.513	28.4336
AMU-45	H1	high	Healthy	4	10	24.2733	23.27	28.513	28.4336
AMU-49	H1	high	Sick	1	10	24.2733	23.27	28.513	28.4336
AMU-87	H1	high	Sick	2	10	24.2733	23.27	28.513	28.4336
AMU-8	H1	high	Sick	3	10	24.2733	23.27	28.513	28.4336
AMU-28	H1	high	Sick	4	10	24.2733	23.27	28.513	28.4336
AMU-55	H2	high	Calf	1	10	26.4242	22.772	30.3935	68.84
AMU-103	H2	high	Calf	2	10	26.4242	22.772	30.3935	68.84
AMU-52	H2	high	Calf	3	10	26.4242	22.772	30.3935	68.84
AMU-100	H2	high	Calf	4	10	26.4242	22.772	30.3935	68.84
AMU-46	H2	high	Cull	1	10	26.4242	27.04	30.3935	29.7866
AMU-82	H2	high	Cull	2	10	26.4242	27.04	30.3935	29.7866
AMU-111	H2	high	Cull	3	10	26.4242	27.04	30.3935	29.7866
AMU-9	H2	high	Cull	4	10	26.4242	27.04	30.3935	29.7866
AMU-17	H2	high	Healthy	1	10	26.4242	27.04	30.3935	29.7866
AMU-48	H2	high	Healthy	2	10	26.4242	27.04	30.3935	29.7866
AMU-33	H2	high	Healthy	3	10	26.4242	27.04	30.3935	29.7866
AMU-110	H2	high	Healthy	4	10	26.4242	27.04	30.3935	29.7866
AMU-93	H2	high	Sick	1	10	26.4242	27.04	30.3935	29.7866
AMU-81	H2	high	Sick	2	10	26.4242	27.04	30.3935	29.7866
AMU-75	H2	high	Sick	3	10	26.4242	27.04	30.3935	29.7866
AMU-70	H2	high	Sick	4	10	26.4242	27.04	30.3935	29.7866
AMU-114	H3	high	Calf	1	10	31.8516	98.14	23.8044	1075.14
AMU-88	H3	high	Calf	2	10	31.8516	98.14	23.8044	1075.14
AMU-60	H3	high	Calf	3	10	31.8516	98.14	23.8044	1075.14
AMU-4	H3	high	Calf	4	10	31.8516	98.14	23.8044	1075.14
AMU-69	H3	high	Cull	1	10	31.8516	23.1	23.8044	10.7357
AMU-27	H3	high	Cull	2	10	31.8516	23.1	23.8044	10.7357
AMU-116	H3	high	Cull	3	10	31.8516	23.1	23.8044	10.7357
AMU-67	H3	high	Cull	4	10	31.8516	23.1	23.8044	10.7357
AMU-74	H3	high	Healthy	1	10	31.8516	23.1	23.8044	10.7357
AMU-35	H3	high	Healthy	2	10	31.8516	23.1	23.8044	10.7357
AMU-109	H3	high	Healthy	3	10	31.8516	23.1	23.8044	10.7357
AMU-72	H3	high	Healthy	4	10	31.8516	23.1	23.8044	10.7357
AMU-21	H3	high	Sick	1	10	31.8516	23.1	23.8044	10.7357
AMU-47	H3	high	Sick	2	10	31.8516	23.1	23.8044	10.7357
AMU-54	H3	high	Sick	3	10	31.8516	23.1	23.8044	10.7357
AMU-30	H3	high	Sick	4	10	31.8516	23.1	23.8044	10.7357
AMU-68	H4	high	Calf	1	10	31.9356	115.337	18.3434	534.47
AMU-83	H4	high	Calf	2	10	31.9356	115.337	18.3434	534.47
AMU-15	H4	high	Calf	3	10	31.9356	115.337	18.3434	534.47
AMU-19	H4	high	Calf	4	10	31.9356	115.337	18.3434	534.47
AMU-12	H4	high	Cull	1	10	31.9356	12.09	18.3434	6.7843
AMU-14	H4	high	Cull	2	10	31.9356	12.09	18.3434	6.7843
AMU-2	H4	high	Cull	3	10	31.9356	12.09	18.3434	6.7843
AMU-22	H4	high	Cull	4	10	31.9356	12.09	18.3434	6.7843
AMU-65	H4	high	Healthy	1	10	31.9356	12.09	18.3434	6.7843
AMU-26	H4	high	Healthy	2	10	31.9356	12.09	18.3434	6.7843
AMU-71	H4	high	Healthy	3	10	31.9356	12.09	18.3434	6.7843
AMU-61	H4	high	Healthy	4	10	31.9356	12.09	18.3434	6.7843
AMU-16	H4	high	Sick	1	10	31.9356	12.09	18.3434	6.7843
AMU-66	H4	high	Sick	2	10	31.9356	12.09	18.3434	6.7843
AMU-56	H4	high	Sick	3	10	31.9356	12.09	18.3434	6.7843
AMU-76	H4	high	Sick	4	10	31.9356	12.09	18.3434	6.7843
AMU-3	L1	low	Cull	1	10	6.1015	6.1	6.9084	6.9084
AMU-73	L1	low	Cull	2	10	6.1015	6.1	6.9084	6.9084
AMU-31	L1	low	Cull	3	10	6.1015	6.1	6.9084	6.9084
AMU-105	L1	low	Cull	4	10	6.1015	6.1	6.9084	6.9084
AMU-85	L1	low	Healthy	1	10	6.1015	6.1	6.9084	6.9084
AMU-37	L1	low	Healthy	2	10	6.1015	6.1	6.9084	6.9084
AMU-29	L1	low	Healthy	3	10	6.1015	6.1	6.9084	6.9084
AMU-11	L1	low	Healthy	4	10	6.1015	6.1	6.9084	6.9084
AMU-38	L1	low	Sick	1	10	6.1015	6.1	6.9084	6.9084
AMU-51	L1	low	Sick	2	10	6.1015	6.1	6.9084	6.9084
AMU-108	L1	low	Sick	3	10	6.1015	6.1	6.9084	6.9084
AMU-39	L1	low	Sick	4	10	6.1015	6.1	6.9084	6.9084
AMU-64	L2	low	Calf	1	10	9.8786	3.236	9.9084	18.94
AMU-102	L2	low	Calf	2	10	9.8786	3.236	9.9084	18.94
AMU-40	L2	low	Calf	3	10	9.8786	3.236	9.9084	18.94
AMU-92	L2	low	Calf	4	10	9.8786	3.236	9.9084	18.94
AMU-91	L2	low	Cull	1	10	9.8786	10.63	9.9084	9.8125
AMU-41	L2	low	Cull	2	10	9.8786	10.63	9.9084	9.8125
AMU-112	L2	low	Cull	3	10	9.8786	10.63	9.9084	9.8125
AMU-99	L2	low	Cull	4	10	9.8786	10.63	9.9084	9.8125
AMU-5	L2	low	Healthy	1	10	9.8786	10.63	9.9084	9.8125
AMU-1	L2	low	Healthy	2	10	9.8786	10.63	9.9084	9.8125
AMU-36	L2	low	Healthy	3	10	9.8786	10.63	9.9084	9.8125
AMU-113	L2	low	Healthy	4	10	9.8786	10.63	9.9084	9.8125
AMU-13	L2	low	Sick	1	10	9.8786	10.63	9.9084	9.8125
AMU-78	L2	low	Sick	2	10	9.8786	10.63	9.9084	9.8125
AMU-18	L2	low	Sick	3	10	9.8786	10.63	9.9084	9.8125
AMU-59	L2	low	Sick	4	10	9.8786	10.63	9.9084	9.8125
AMU-42	L3	low	Calf	1	10	11.2067	30.651	2.5449	81.72
AMU-58	L3	low	Calf	2	10	11.2067	30.651	2.5449	81.72
AMU-50	L3	low	Calf	3	10	11.2067	30.651	2.5449	81.72
AMU-94	L3	low	Calf	4	10	11.2067	30.651	2.5449	81.72
AMU-57	L3	low	Cull	1	10	11.2067	8.72	2.5449	1.5914
AMU-98	L3	low	Cull	2	10	11.2067	8.72	2.5449	1.5914
AMU-115	L3	low	Cull	3	10	11.2067	8.72	2.5449	1.5914
AMU-63	L3	low	Cull	4	10	11.2067	8.72	2.5449	1.5914
AMU-90	L3	low	Healthy	1	10	11.2067	8.72	2.5449	1.5914
AMU-53	L3	low	Healthy	2	10	11.2067	8.72	2.5449	1.5914
AMU-79	L3	low	Healthy	3	10	11.2067	8.72	2.5449	1.5914
AMU-96	L3	low	Healthy	4	10	11.2067	8.72	2.5449	1.5914
AMU-89	L4	low	Cull	1	10	11.8374	11.84	9.1493	9.1493
AMU-86	L4	low	Cull	2	10	11.8374	11.84	9.1493	9.1493
AMU-104	L4	low	Cull	3	10	11.8374	11.84	9.1493	9.1493
AMU-25	L4	low	Cull	4	10	11.8374	11.84	9.1493	9.1493
AMU-106	L4	low	Healthy	1	10	11.8374	11.84	9.1493	9.1493
AMU-43	L4	low	Healthy	2	10	11.8374	11.84	9.1493	9.1493
AMU-97	L4	low	Healthy	3	10	11.8374	11.84	9.1493	9.1493
AMU-24	L4	low	Healthy	4	10	11.8374	11.84	9.1493	9.1493
AMU-34	L4	low	Sick	1	7	11.8374	11.84	9.1493	9.1493
AMU-107	L4	low	Sick	2	3	11.8374	11.84	9.1493	9.1493
AMU-6	L4	low	Sick	3	9	11.8374	11.84	9.1493	9.1493
AMU-23	L4	low	Sick	4	6	11.8374	11.84	9.1493	9.1493
Cntrl1	NA	NA	control	NA	NA	NA	NA	NA	NA
Cntrl10	NA	NA	control	NA	NA	NA	NA	NA	NA
Cntrl2	NA	NA	control	NA	NA	NA	NA	NA	NA
Cntrl6	NA	NA	control	NA	NA	NA	NA	NA	NA
Cntrl7	NA	NA	control	NA	NA	NA	NA	NA	NA
Cntrl8	NA	NA	control	NA	NA	NA	NA	NA	NA
Cntrl9	NA	NA	control	NA	NA	NA	NA	NA	NA
CntrlDil	NA	NA	control	NA	NA	NA	NA	NA	NA
P1-Neg	NA	NA	control	NA	NA	NA	NA	NA	NA
P2-Neg	NA	NA	control	NA	NA	NA	NA	NA	NA
P3-Neg	NA	NA	control	NA	NA	NA	NA	NA	NA
Redo-PCR-neg	NA	NA	control	NA	NA	NA	NA	NA	NA
