# Supplementary material for: Assessing the Impacts of Dairy Farm Antimicrobial Use on the Bovine Fecal Microbiome
Source: Animals (Basel). 2025 Jun 12;15(12):1735. doi: 10.3390/ani15121735 (PMC12189718; doi:10.3390/ani15121735)
Supplement: Supplementary file 1 [file animals-15-01735-s001.zip › Table S2.xlsx]

## Sheet: Sheet1
Table S2. Sampling results. Summarized count of the composite samples that restulted from our sampling efforts. 10 individual samples were collected and pooled per group (calf, healthy cow, cull cow, sick cow) for each of the 4 visits to each farm, except farm L4 sick cow samples, noted below. This table contains the final number of composite fecal samples generated per farm for each cattle group…
	Cattle Groups
Farm	Calf	Healthy	Cull	Sick	Total row
H1	4	4	4	4	16
H2	4	4	4	4	16
H3	4	4	4	4	16
H4	4	4	4	4	16
L1	0	4	4	4	12
L2	4	4	4	4	16
L3	4	4	4	0	12
L4	0	4	4	4	12
Total column	24	32	32	28	116
Total from High AMU farms (H1-4)	16	16	16	16	64
Total from Low AMU farms (L1-4)	8	16	16	12	52
